# Supplementary material for: Facile Synthesis to Porous TiO2 Nanostructures at Low Temperature for Efficient Visible-Light Degradation of Tetracycline
Source: Nanomaterials (Basel). 2024 May 27;14(11):943. doi: 10.3390/nano14110943 (PMC11173820; doi:10.3390/nano14110943)
Supplement: Supplementary file 1 [file nanomaterials-14-00943-s001.zip]

Archive with 1 entries (1 files):
- nanomaterials-2996493-supplementary.pdf
